# Supplementary material for: Causal discovery replicates symptomatic and functional interrelations of posttraumatic stress across five patient populations
Source: Front Psychiatry. 2023 Jan 26;13:1018111. doi: 10.3389/fpsyt.2022.1018111 (PMC9924232; doi:10.3389/fpsyt.2022.1018111)
Supplement: Supplementary file 1 [file Data_Sheet_1.zip]

Archive with 16 entries (15 files):
- Supplementary Material_corrected 2/
- __MACOSX/._Supplementary Material_corrected 2
- Supplementary Material_corrected 2/Table S11.csv
- __MACOSX/Supplementary Material_corrected 2/._Table S11.csv
- Supplementary Material_corrected 2/Table S10.csv
- __MACOSX/Supplementary Material_corrected 2/._Table S10.csv
- Supplementary Material_corrected 2/Table S8.csv
- __MACOSX/Supplementary Material_corrected 2/._Table S8.csv
- Supplementary Material_corrected 2/Table S9.csv
- __MACOSX/Supplementary Material_corrected 2/._Table S9.csv
- Supplementary Material_corrected 2/Supplementary Material.docx
- __MACOSX/Supplementary Material_corrected 2/._Supplementary Material.docx
- Supplementary Material_corrected 2/Table S7.csv
- __MACOSX/Supplementary Material_corrected 2/._Table S7.csv
- Supplementary Material_corrected 2/Table S6.csv
- __MACOSX/Supplementary Material_corrected 2/._Table S6.csv
