# Supplementary material for: Causal discovery replicates symptomatic and functional interrelations of posttraumatic stress across five patient populations
Source: Front Psychiatry. 2023 Jan 26;13:1018111. doi: 10.3389/fpsyt.2022.1018111 (PMC9924232; doi:10.3389/fpsyt.2022.1018111)
Supplement: Supplementary file 1 [file Data_Sheet_1.zip › Supplementary Material_corrected 2/Table S11.csv]

All Tables
Table Columns	Description	Edge Interpretation
Parent	Parent variable
Edge	Edge type preserved most consistently across bootstraps
Child	Child variable
--> or <--	Proportion of bootstrapped graphs where directed edge is present.	Parent variable is a cause of the child variable, either directly or through unmeasured mediating variables. There may be unmeasured confounders of the relation between the parent and child variables.
o-> or <-o	Proportion of bootstrapped graphs where directed edge with potential confounders is present.	Parent variable may be a cause of the child variable, or an unmeasured variable causes both parent and child variable, or both.
<->	Proportion of bootstrapped graphs where bidirectional edge is present.	Both variables are caused by an unobserved variable, either directly or through other unmeasured mediating variables.
o-o	Proportion of bootstrapped graphs where undirected edge is present	Exactly one of the following: one variable causes the other, an unmeasured variable causes both variables, or both.
none	Proportion of bootstrap graphs in which no edge was present	Variables are conditionally independent, accounting for all others included in the analysis.
Est	Standardized estimate of retained edge based on path analysis parametrization of final GFCI graph.
SE	Standard error of the standardized estimate of the retained edge
Lower/Upper	Lower and upper bounds of the 95% confidence interval of the standardized estimate associated with the edge.
Table 6 Variable Names
Variable	Description	Time Point
mhbpcltotsum	PTSD Checklist total score	Baseline
mh1pclsum	PTSD Checklist total score	1-year follow-up
mh2pclsum	PTSD Checklist total score	2-year follow-up
mh3pclsum	PTSD Checklist total score	3-year follow-up
mh4pclsum	PTSD Checklist total score	4-year follow-up
mh5pclsum	PTSD Checklist total score	5-year follow-up
mh6pclsum	PTSD Checklist total score	6-year follow-up
mh7pclsum	PTSD Checklist total score	7-year follow-up
phqsum	Patient Health Questionnaire total score	Baseline
mh1ppqsum	Patient Health Questionnaire total score	1-year follow-up
mh2ppqsum	Patient Health Questionnaire total score	2-year follow-up
mh3ppqsum	Patient Health Questionnaire total score	3-year follow-up
mh4phqsum	Patient Health Questionnaire total score	4-year follow-up
mh5ppqsum	Patient Health Questionnaire total score	5-year follow-up
mh6ppqsum	Patient Health Questionnaire total score	6-year follow-up
mh7ppqsum	Patient Health Questionnaire total score	7-year follow-up
auditcsum	Alcohol Use Disorders Identification Test - Consumption subscale score	Baseline
mh1auditsum	Alcohol Use Disorders Identification Test - Consumption subscale score	1-year follow-up
mh2auditsum	Alcohol Use Disorders Identification Test - Consumption subscale score	2-year follow-up
mh3auditsum	Alcohol Use Disorders Identification Test - Consumption subscale score	3-year follow-up
mh4auditsum	Alcohol Use Disorders Identification Test - Consumption subscale score	4-year follow-up
mh5auditsum	Alcohol Use Disorders Identification Test - Consumption subscale score	5-year follow-up
mh6auditsum	Alcohol Use Disorders Identification Test - Consumption subscale score	6-year follow-up
mh7auditsum	Alcohol Use Disorders Identification Test - Consumption subscale score	7-year follow-up
mhbsocial	SF-36 Social Functioning score	Baseline
mh1social	SF-36 Social Functioning score	1-year follow-up
mh2social	SF-36 Social Functioning score	2-year follow-up
mh3social	SF-36 Social Functioning score	3-year follow-up
social	SF-36 Social Functioning score	4-year follow-up
mh5social	SF-36 Social Functioning score	5-year follow-up
mh6social	SF-36 Social Functioning score	6-year follow-up
mh7social	SF-36 Social Functioning score	7-year follow-up
mhbphysum	SF-36 Physical Functioning score	Baseline
mh1physum	SF-36 Physical Functioning score	1-year follow-up
mh2physum	SF-36 Physical Functioning score	2-year follow-up
mh3physum	SF-36 Physical Functioning score	3-year follow-up
physum	SF-36 Physical Functioning score	4-year follow-up
mh5physum	SF-36 Physical Functioning score	5-year follow-up
mh6physum	SF-36 Physical Functioning score	6-year follow-up
mh7physum	SF-36 Physical Functioning score	7-year follow-up
mhbhlth	SF-36 General Health score	Baseline
mh1hlth	SF-36 General Health score	1-year follow-up
mh2hlth	SF-36 General Health score	2-year follow-up
mh3hlth	SF-36 General Health score	3-year follow-up
hlth	SF-36 General Health score	4-year follow-up
mh5hlth	SF-36 General Health score	5-year follow-up
mh6hlth	SF-36 General Health score	6-year follow-up
mh7hlth	SF-36 General Health score	7-year follow-up
Table 7 Variable Names
Variable	Description	Time Point
pclc_total_Visit0	PTSD Checklist total score	Baseline
pclc_total_Visit6	PTSD Checklist total score	Week 6
pclc_total_Visit12	PTSD Checklist total score	Week 12
pclc_total_Visit18	PTSD Checklist total score	Week 18
gads_Visit0	Goldberg Anxiety and Depression Scale total score	Baseline
gads_Visit6	Goldberg Anxiety and Depression Scale total score	Week 6
gads_Visit12	Goldberg Anxiety and Depression Scale total score	Week 12
gads_Visit18	Goldberg Anxiety and Depression Scale total score	Week 18
alcq_Visit0	Alcohol Use Disorders Identification Test total score	Baseline
alcq_Visit6	Alcohol Use Disorders Identification Test total score	Week 6
alcq_Visit12	Alcohol Use Disorders Identification Test total score	Week 12
alcq_Visit18	Alcohol Use Disorders Identification Test total score	Week 18
sf36_sf_Visit0	SF-36 Social Functioning score	Baseline
sf36_sf_Visit6	SF-36 Social Functioning score	Week 6
sf36_sf_Visit12	SF-36 Social Functioning score	Week 12
sf36_sf_Visit18	SF-36 Social Functioning score	Week 18
sf36_pf_Visit0	SF-36 Physical Functioning score	Baseline
sf36_pf_Visit6	SF-36 Physical Functioning score	Week 6
sf36_pf_Visit12	SF-36 Physical Functioning score	Week 12
sf36_pf_Visit18	SF-36 Physical Functioning score	Week 18
gh_100_Visit0	SF-36 General Health score	Baseline
gh_100_Visit6	SF-36 General Health score	Week 6
gh_100_Visit12	SF-36 General Health score	Week 12
gh_100_Visit18	SF-36 General Health score	Week 18
Table 8 Variable Names
Variable	Description	Time Point
PSSR_Total_0	PTSD Symptom Self-Report Scale	Baseline
PSSR_Total_1	PTSD Symptom Self-Report Scale	6-week follow-up
PSSR_Total_2	PTSD Symptom Self-Report Scale	3-month follow-up
PSSR_Total_3	PTSD Symptom Self-Report Scale	6-month follow-up
PSSR_Total_4	PTSD Symptom Self-Report Scale	12-month follow-up
BSI_DEP_0	Brief Symptoms Inventory - Depression Subscale	Baseline
BSI_DEP_1	Brief Symptoms Inventory - Depression Subscale	6-week follow-up
BSI_DEP_2	Brief Symptoms Inventory - Depression Subscale	3-month follow-up
BSI_DEP_3	Brief Symptoms Inventory - Depression Subscale	6-month follow-up
BSI_DEP_4	Brief Symptoms Inventory - Depression Subscale	12-month follow-up
ASI_Alcohol_0	Addiction Severity Index - Alcohol problems score	Baseline
ASI_Alcohol_1	Addiction Severity Index - Alcohol problems score	6-week follow-up
ASI_Alcohol_2	Addiction Severity Index - Alcohol problems score	3-month follow-up
ASI_Alcohol_3	Addiction Severity Index - Alcohol problems score	6-month follow-up
ASI_Alcohol_4	Addiction Severity Index - Alcohol problems score	12-month follow-up
ASI_Drugs_0	Addiction Severity Index - Drug problems score	Baseline
ASI_Drugs_1	Addiction Severity Index - Drug problems score	6-week follow-up
ASI_Drugs_2	Addiction Severity Index - Drug problems score	3-month follow-up
ASI_Drugs_3	Addiction Severity Index - Drug problems score	6-month follow-up
ASI_Drugs_4	Addiction Severity Index - Drug problems score	12-month follow-up
ASI_Employment_0	Addiction Severity Index - Employment score	Baseline
ASI_Employment_1	Addiction Severity Index - Employment score	6-week follow-up
ASI_Employment_2	Addiction Severity Index - Employment score	3-month follow-up
ASI_Employment_3	Addiction Severity Index - Employment score	6-month follow-up
ASI_Employment_4	Addiction Severity Index - Employment score	12-month follow-up
ASI_Medical_0	Addiction Severity Index - Medical score	Baseline
ASI_Medical_0	Addiction Severity Index - Medical score	6-week follow-up
ASI_Medical_0	Addiction Severity Index - Medical score	3-month follow-up
ASI_Medical_0	Addiction Severity Index - Medical score	6-month follow-up
ASI_Medical_0	Addiction Severity Index - Medical score	12-month follow-up
Table 9 Variable Names
Variable	Description	Time Point
PCL.0	PTSD Checklist total score	Baseline
PCL.1	PTSD Checklist total score	6-24 month follow-up
PHQ.0	Patient Health Questionnaire total score	Baseline
PHQ.1	Patient Health Questionnaire total score	6-24 month follow-up
AUDCAT.0	Alcohol Use Disorders Identification Test - Severity category score	Baseline
AUDCAT.1	Alcohol Use Disorders Identification Test - Severity category score	6-24 month follow-up
DASCAT.0	Drug Abuse Screening Test - Severity category score	Baseline
DASCAT.1	Drug Abuse Screening Test - Severity category score	6-24 month follow-up
GOSE.0	Glasgow Outcome Scale - Extended TBI outcome category	Baseline
GOSE.1	Glasgow Outcome Scale - Extended TBI outcome category	6-24 month follow-up
Table 10 Variable Names
Variable	Description	Time Point
PCLCTotlScore.1	PTSD Checklist total score	Baseline
PCLCTotlScore.2	PTSD Checklist total score	6-12 month follow-up
PHQTotal.1	Patient Health Questionnaire total score	Baseline
PHQTotal.2	Patient Health Questionnaire total score	6-12 month follow-up
AudCatScore.1	Alcohol Use Disorders Identification Test - Severity category score	Baseline
AudCatScore.2	Alcohol Use Disorders Identification Test - Severity category score	6-12 month follow-up
RPQTotalScore.1	Rivermead Post-Concussion Symptoms Questionnaire total score	Baseline
RPQTotalScore.2	Rivermead Post-Concussion Symptoms Questionnaire total score	6-12 month follow-up
DHITotalScore.1	Dizziness Handicap Inventory total score	Baseline
DHITotalScore.2	Dizziness Handicap Inventory total score	6-12 month follow-up
ImPACTTotalSymptomScore.1	Immediate Post-Concussion Assessment and Cognitive Test total score	Baseline
ImPACTTotalSymptomScore.1	Immediate Post-Concussion Assessment and Cognitive Test total score	6-12 month follow-up
