# Supplementary material for: Causal discovery replicates symptomatic and functional interrelations of posttraumatic stress across five patient populations
Source: Front Psychiatry. 2023 Jan 26;13:1018111. doi: 10.3389/fpsyt.2022.1018111 (PMC9924232; doi:10.3389/fpsyt.2022.1018111)
Supplement: Supplementary file 1 [file Data_Sheet_1.zip › Supplementary Material_corrected 2/Table S10.csv]

Study	Parent	Edge	Child	-->	<--	o->	<-o	<->	o-o	none	Est	SE	Lower	Upper
TEAM-TBI	DHITotalScr.1	o->	DHITotalScr.2	0.039	0	0.948	0	0.003	0	0.01	0.512784642	0.157330454	0.204422619	0.821146665
TEAM-TBI	PCLCTotlScore.1	o->	PCLCTotlScore.2	0.017	0	0.669	0	0.006	0	0.308	0.843170396	0.066270736	0.713282141	0.973058651
TEAM-TBI	PCLCTotlScore.2	-->	PHQTotal.2	0.642	0.091	0.026	0.025	0.004	0.159	0.053	0.917396387	0.055245049	0.809118081	1.025674693
TEAM-TBI	RPQTotalScore.2	-->	DHITotalScr.2	0.203	0.581	0	0.163	0.008	0.003	0.042	0.67755609	0.093355238	0.494583185	0.860528995
TEAM-TBI	AudCatScore.1	o->	AudCatScore.2	0.002	0	0.536	0	0	0	0.462	0.773449889	0.19045469	0.400165557	1.146734222
TEAM-TBI	ImPACTTotalSymptomScore.1	o-o	RPQTotalScore.1	0.107	0	0.002	0.062	0	0.529	0.3	0.574631691	0.118754673	0.341876809	0.807386573
TEAM-TBI	PCLCTotlScore.2	-->	ImPACTTotalSymptomScore.2	0.061	0.497	0.025	0.093	0.008	0.031	0.285	0.834346616	0.05391022	0.728684526	0.940008705
TEAM-TBI	DHITotalScr.1	o-o	ImPACTTotalSymptomScore.1	0.001	0.032	0.167	0.004	0	0.441	0.355	0.468588067	0.109147293	0.254663303	0.682512831
TEAM-TBI	ImPACTTotalSymptomScore.1	o-o	PCLCTotlScore.1	0.014	0.002	0.001	0.158	0	0.429	0.396	0.65604036	0.077033206	0.50505805	0.80702267
