# Supplementary material for: Causal discovery replicates symptomatic and functional interrelations of posttraumatic stress across five patient populations
Source: Front Psychiatry. 2023 Jan 26;13:1018111. doi: 10.3389/fpsyt.2022.1018111 (PMC9924232; doi:10.3389/fpsyt.2022.1018111)
Supplement: Supplementary file 1 [file Data_Sheet_1.zip › Supplementary Material_corrected 2/Table S8.csv]

Study	Parent	Edge	Child	-->	<--	o->	<-o	<->	o-o	none	Est	SE	Lower	Upper
WTTS	ASI_Employment_0	o->	ASI_Employment_1	0	0	1	0	0	0	0	0.847517727	0.077672428	0.695282566	0.999752888
WTTS	BSI_DEP_0	o-o	PSSR_Total_0	0	0.001	0.001	0	0	0.998	0	0.630217416	0.056587206	0.519308531	0.7411263
WTTS	ASI_Drugs_0	o->	ASI_Drugs_1	0.006	0	0.989	0	0	0	0.005	0.629398473	0.816348946	-0.970616059	2.229413006
WTTS	ASI_Alcohol_0	o->	ASI_Alcohol_1	0.001	0	0.984	0	0	0	0.015	0.608703732	0.170139966	0.275235525	0.942171938
WTTS	ASI_Drugs_1	-->	ASI_Drugs_2	0.982	0	0.005	0	0	0	0.013	0.722762669	0.98965729	-1.216929976	2.662455314
WTTS	ASI_Employment_1	-->	ASI_Employment_2	0.969	0	0	0	0	0	0.031	0.816871426	0.079124136	0.66179097	0.971951883
WTTS	ASI_Alcohol_1	-->	ASI_Alcohol_3	0	0	0	0	0	0	0	0.744815403	0.205274049	0.342485661	1.147145145
WTTS	ASI_Employment_3	-->	ASI_Employment_4	0.917	0	0.067	0	0	0	0.016	0.882028898	0.070859576	0.743146682	1.020911115
WTTS	ASI_Drugs_3	-->	ASI_Drugs_4	0.911	0	0	0	0	0	0.089	0.677755443	1.00346515	-1.28900011	2.644510996
WTTS	PSSR_Total_3	-->	BSI_DEP_3	0.083	0.895	0	0.003	0	0.014	0.005	0.747689557	0.114687907	0.522905391	0.972473724
WTTS	PSSR_Total_4	-->	BSI_DEP_4	0.013	0.842	0	0	0	0	0.145	0.635640917	0.169400779	0.303621492	0.967660342
WTTS	ASI_Employment_2	-->	ASI_Employment_3	0.776	0	0.036	0	0	0	0.188	0.823042359	0.074899951	0.676241152	0.969843565
WTTS	ASI_Medical_0	o->	ASI_Medical_1	0	0	0.743	0	0	0	0.257	0.453040985	0.090995084	0.274693898	0.631388071
WTTS	PSSR_Total_2	-->	PSSR_Total_3	0.693	0	0.005	0	0	0	0.302	0.67323673	0.067642302	0.540660255	0.805813205
WTTS	PSSR_Total_3	-->	PSSR_Total_4	0.681	0	0.017	0	0	0	0.302	0.693334312	0.062097769	0.571624921	0.815043703
WTTS	ASI_Drugs_1	-->	ASI_Drugs_3	0.676	0	0.004	0	0	0	0.32	0.707974367	0.98071555	-1.214192791	2.630141524
WTTS	PSSR_Total_1	-->	BSI_DEP_1	0.289	0.643	0	0	0	0.068	0	0.711815877	0.129701023	0.457606544	0.96602521
WTTS	ASI_Alcohol_1	-->	ASI_Alcohol_2	0.612	0	0.006	0	0	0	0.382	0.591158611	0.186606754	0.225416094	0.956901128
WTTS	BSI_DEP_2	-->	PSSR_Total_2	0.531	0.391	0	0	0	0.012	0.066	0.697215034	0.05298312	0.593370027	0.801060041
