# Supplementary material for: Causal discovery replicates symptomatic and functional interrelations of posttraumatic stress across five patient populations
Source: Front Psychiatry. 2023 Jan 26;13:1018111. doi: 10.3389/fpsyt.2022.1018111 (PMC9924232; doi:10.3389/fpsyt.2022.1018111)
Supplement: Supplementary file 1 [file Data_Sheet_1.zip › Supplementary Material_corrected 2/Table S9.csv]

Study	Parent	Edge	Child	-->	<--	o->	<-o	<->	o-o	none	Est	SE	Lower	Upper
CENC	AUDCAT.0	o->	AUDCAT.1	0.001	0	0.999	0	0	0	0	0.658378668	0.041981741	0.576095968	0.740661369
CENC	DASCAT.0	o->	DASCAT.1	0	0	0.995	0	0	0	0.005	0.551045261	0.082898948	0.388566309	0.713524214
CENC	PCL.0	o->	PCL.1	0.014	0	0.959	0	0.019	0	0.008	0.808810307	0.027339863	0.755225161	0.862395453
CENC	PHQ.1	-->	GOSE.1	0.001	0.679	0.04	0	0.002	0.028	0.25	-0.498633343	0.087312737	-0.669763164	-0.327503523
CENC	PCL.1	-->	PHQ.1	0.625	0.064	0.002	0.013	0.247	0	0.049	0.508177917	0.077674988	0.355937738	0.660418096
CENC	PCL.0	o-o	PHQ.0	0.018	0.014	0.363	0	0.001	0.589	0.015	0.773810845	0.028390337	0.718166806	0.829454883
CENC	PHQ.0	o->	PHQ.1	0.016	0	0.549	0	0.38	0	0.055	0.386380263	0.064824993	0.259325612	0.513434914
