# Supplementary material for: Causal discovery replicates symptomatic and functional interrelations of posttraumatic stress across five patient populations
Source: Front Psychiatry. 2023 Jan 26;13:1018111. doi: 10.3389/fpsyt.2022.1018111 (PMC9924232; doi:10.3389/fpsyt.2022.1018111)
Supplement: Supplementary file 1 [file Data_Sheet_1.zip › Supplementary Material_corrected 2/Table S7.csv]

Study	Parent	Edge	Child	-->	<--	o->	<-o	<->	o-o	none	Est	SE	Lower	Upper
CALM	alcq_Visit0	o->	alcq_Visit6	0	0	0.994	0	0	0	0.006	0.723178935	0.132068617	0.464329202	0.982028668
CALM	alcq_Visit6	-->	alcq_Visit12	0	0	0	0	0	0	0	0.790027071	0.109873186	0.574679584	1.005374558
CALM	gads_Visit0	o-o	pclc_total_Visit0	0	0	0	0	0	0.972	0.028	0.686457925	0.065079322	0.558904798	0.814011051
CALM	gads_Visit0	o-o	sf36_sf_Visit0	0	0	0	0	0	0.968	0.032	-0.647105311	0.05830127	-0.7613737	-0.532836921
CALM	pclc_total_Visit12	-->	gads_Visit12	0.117	0.88	0	0	0	0	0.003	0.845877394	0.172665507	0.507459218	1.184295569
CALM	pclc_total_Visit12	-->	pclc_total_Visit18	0.887	0	0	0	0	0	0.113	0.765758271	0.104359219	0.56121796	0.970298582
CALM	pclc_total_Visit18	-->	gads_Visit18	0.019	0.875	0.001	0	0	0	0.105	0.729444314	0.263910856	0.212188541	1.246700086
CALM	gads_Visit18	-->	sf36_sf_Visit18	0.838	0.034	0	0	0	0.001	0.127	-0.686755199	0.159443082	-0.999257898	-0.374252501
CALM	pclc_total_Visit6	-->	pclc_total_Visit12	0	0.829	0	0.019	0	0	0.152	0.728001118	0.109469739	0.513444372	0.942557864
CALM	gh_100_Visit6	-->	gh_100_Visit12	0	0.821	0	0.004	0	0	0.175	0.725890205	0.103561025	0.522914325	0.928866085
CALM	pclc_total_Visit6	-->	gads_Visit6	0.191	0.786	0	0	0	0.021	0.002	0.794193074	0.216827034	0.369219897	1.219166251
CALM	sf36_pf_Visit6	-->	sf36_pf_Visit12	0	0.748	0	0.038	0	0	0.214	0.683525839	0.117997694	0.452254609	0.914797069
CALM	gh_100_Visit12	-->	gh_100_Visit18	0.735	0	0.001	0	0	0	0.264	0.680265134	0.14484857	0.396367154	0.964163114
CALM	sf36_pf_Visit0	o->	sf36_pf_Visit6	0	0	0.716	0	0	0	0.284	0.575491158	0.156626948	0.268507981	0.882474335
CALM	sf36_pf_Visit12	-->	sf36_pf_Visit18	0.674	0	0.045	0	0	0	0.281	0.744545177	0.11755832	0.514135104	0.97495525
CALM	gads_Visit12	-->	sf36_sf_Visit12	0.578	0.091	0	0	0	0	0.331	-0.7428376	0.176398061	-1.088571447	-0.397103752
CALM	pclc_total_Visit6	-->	sf36_sf_Visit6	0.548	0.419	0	0	0	0.021	0.012	-0.669273805	0.082353139	-0.830682992	-0.507864619
CALM	gh_100_Visit0	o->	gh_100_Visit6	0	0	0.52	0	0	0	0.48	0.561160543	0.159274703	0.248987861	0.873333225
