# Supplementary material for: Causal discovery replicates symptomatic and functional interrelations of posttraumatic stress across five patient populations
Source: Front Psychiatry. 2023 Jan 26;13:1018111. doi: 10.3389/fpsyt.2022.1018111 (PMC9924232; doi:10.3389/fpsyt.2022.1018111)
Supplement: Supplementary file 1 [file Data_Sheet_1.zip › Supplementary Material_corrected 2/Table S6.csv]

Study	Parent	Edge	Child	-->	<--	o->	<-o	<->	o-o	none	Est	SE	Lower	Upper
MYH	mh7pclsum	-->	mh7ppqsum	0.986	0.008	0.002	0	0.004	0	0	0.549867456	0.060926248	0.430454204	0.669280708
MYH	mh1pclsum	-->	mh1ppqsum	0.984	0	0.005	0	0	0.011	0	0.809735302	0.033984666	0.74312658	0.876344023
MYH	mh5pclsum	-->	mh5ppqsum	0.979	0	0.013	0	0	0.008	0	0.834774499	0.028985702	0.777963567	0.891585432
MYH	mhbpcltotsum	o-o	phqsum	0.007	0.003	0	0	0	0.978	0.012	0.737277193	0.035222409	0.668242541	0.806311846
MYH	mhbpcltotsum	o->	mh1pclsum	0	0.006	0	0.974	0.004	0	0.016	0.816077656	0.024048697	0.768943076	0.863212237
MYH	mh3pclsum	-->	mh3ppqsum	0.944	0	0.015	0	0	0.041	0	0.832350795	0.029107686	0.775300778	0.889400812
MYH	mh6physum	-->	mh7physum	0.937	0	0.051	0	0	0	0.012	0.784148575	0.034605751	0.71632255	0.8519746
MYH	auditcsum	o->	mh1auditsum	0	0	0.92	0	0	0	0.08	0.754198576	0.041060987	0.67372052	0.834676633
MYH	mh2ppqsum	-->	mh2social	0.909	0.001	0.004	0	0	0.079	0.007	-0.567885128	0.100029784	-0.763939902	-0.371830353
MYH	mh6pclsum	-->	mh6ppqsum	0.912	0.008	0.027	0	0.01	0.039	0.004	0.80224266	0.036562577	0.730581326	0.873903995
MYH	mh7ppqsum	-->	mh7social	0.887	0.002	0	0	0	0	0.111	-0.601197144	0.099315647	-0.795852235	-0.406542052
MYH	mhbhlth	o-o	mhbphysum	0.006	0.002	0	0.006	0	0.886	0.1	-0.477316651	0.057122172	-0.589274051	-0.365359251
MYH	mh5hlth	-->	mh6hlth	0.871	0	0.053	0	0	0	0.076	0.550643334	0.081542498	0.390822974	0.710463695
MYH	mh2pclsum	-->	mh2ppqsum	0.867	0	0.05	0	0	0.083	0	0.823697875	0.031903922	0.761167337	0.886228414
MYH	mh6hlth	-->	mh7hlth	0.855	0	0.011	0	0	0	0.134	0.650374646	0.048178728	0.555946073	0.744803219
MYH	mh6pclsum	-->	mh7pclsum	0.848	0	0.077	0	0.002	0	0.073	0.836899388	0.038186031	0.762056143	0.911742632
MYH	mh5physum	-->	mh6physum	0.862	0	0.054	0	0	0	0.084	0.76317854	0.035584581	0.693434043	0.832923037
MYH	mh6ppqsum	-->	mh7ppqsum	0.845	0	0.032	0	0.006	0	0.117	0.372204258	0.056999539	0.260487214	0.483921302
MYH	mhbphysum	o->	mh1physum	0	0.01	0	0.838	0	0	0.152	0.606569902	0.051515809	0.505600771	0.707539033
MYH	mh1physum	-->	mh2physum	0.846	0	0.141	0	0	0	0.013	0.675900212	0.048353197	0.581129687	0.770670737
MYH	mhbhlth	o->	mh1hlth	0	0.011	0	0.836	0.003	0	0.15	0.582780019	0.056661213	0.471726082	0.693833955
MYH	mh3pclsum	-->	mh4pclsum	0.837	0	0.053	0	0	0	0.11	0.862441741	0.023250507	0.816871585	0.908011897
MYH	mh5auditsum	-->	mh6auditsum	0.828	0	0.153	0	0	0	0.019	0.848801639	0.02818787	0.793554429	0.904048849
MYH	mh4phqsum	-->	social	0.814	0.051	0.001	0	0	0.005	0.129	-0.65021872	0.085536636	-0.817867446	-0.482569994
MYH	mh1pclsum	-->	mh1social	0.809	0.001	0.002	0	0	0.012	0.176	-0.56852037	0.253045729	-1.064480885	-0.072559855
MYH	mh3hlth	-->	hlth	0	0.803	0	0.088	0.006	0	0.103	0.459021172	0.060406409	0.340626787	0.577415558
MYH	mhbsocial	o-o	phqsum	0.002	0.005	0	0	0	0.792	0.201	-0.667748292	0.044054325	-0.754093182	-0.581403402
MYH	auditcsum	o->	mh2auditsum	0.017	0	0.776	0	0	0	0.207	0.383226993	0.068082331	0.249788077	0.516665909
MYH	mh1auditsum	o->	mh2auditsum	0.222	0	0.77	0	0.002	0	0.006	0.522829348	0.063325722	0.398713213	0.646945482
MYH	mh3ppqsum	-->	mh4phqsum	0.763	0	0.032	0	0	0	0.205	0.465338929	0.064112453	0.339680832	0.590997027
MYH	mh6auditsum	-->	mh7auditsum	0.759	0	0.023	0	0	0	0.218	0.819002801	0.040499683	0.73962488	0.898380721
MYH	auditsum	-->	mh5auditsum	0.75	0	0.001	0	0	0	0.249	0.818487354	0.036624924	0.746703821	0.890270886
MYH	mh6ppqsum	-->	mh6social	0.75	0.005	0.011	0	0	0.033	0.201	-0.657043295	0.087371404	-0.8282881	-0.485798489
MYH	mh3ppqsum	-->	mh3social	0.71	0	0.002	0	0	0.029	0.259	-0.616279399	0.099146911	-0.810603774	-0.421955024
MYH	mh2auditsum	-->	mh3auditsum	0.692	0	0.012	0	0	0	0.296	0.8368048	0.033404152	0.771333866	0.902275735
MYH	mhbhlth	o->	mh3hlth	0	0.033	0	0.653	0.005	0	0.309	0.648535802	0.045066738	0.560206618	0.736864986
MYH	mh1physum	-->	mh3physum	0.77	0	0.134	0	0.001	0	0.095	0.706813062	0.043586174	0.621385731	0.792240393
MYH	mh4pclsum	-->	mh5pclsum	0.648	0	0.214	0	0.003	0	0.135	0.852608579	0.02205228	0.809386903	0.895830254
MYH	mh3auditsum	-->	auditsum	0	0.622	0	0.377	0	0	0.001	0.898884057	0.022301977	0.855172984	0.942595129
MYH	physum	-->	mh5physum	0	0.611	0	0.295	0.001	0	0.093	0.545196008	0.096933576	0.35520969	0.735182325
MYH	mh2pclsum	-->	mh3pclsum	0.598	0	0.161	0	0.002	0	0.239	0.812094558	0.028265924	0.756694365	0.867494751
MYH	mh5ppqsum	-->	mh5social	0.585	0	0.003	0	0	0	0.412	-0.530678643	0.11579212	-0.757627028	-0.303730258
MYH	mh4pclsum	-->	mh4phqsum	0.563	0.004	0.01	0	0	0.001	0.422	0.39339593	0.081085649	0.234470978	0.552320881
MYH	mh3physum	-->	mh5physum	0.706	0	0.001	0	0	0	0.293	0.447733909	0.098717281	0.254251594	0.641216224
MYH	hlth	-->	mh6hlth	0.656	0	0.002	0	0	0	0.342	0.455871262	0.092410622	0.274749771	0.636992753
MYH	mhbpcltotsum	o->	mh2pclsum	0	0.011	0	0.545	0.005	0	0.439	0.792845795	0.025017657	0.743812089	0.841879501
MYH	mhbhlth	o->	mh2hlth	0	0.008	0	0.522	0.001	0	0.469	0.663320099	0.039803714	0.585306253	0.741333944
MYH	mh2hlth	-->	hlth	0	0.625	0	0.001	0.001	0	0.373	0.423784061	0.066601787	0.293246957	0.554321165
MYH	mh5pclsum	-->	mh6pclsum	0.509	0	0.029	0	0.002	0	0.46	0.820441782	0.032138611	0.757451262	0.883432302
